# Supplementary material for: Analysis of site and structure specific core fucosylation in liver cirrhosis using exoglycosidase-assisted data-independent LC-MS/MS
Source: Sci Rep. 2021 Dec 2;11:23273. doi: 10.1038/s41598-021-02838-3 (PMC8639754; doi:10.1038/s41598-021-02838-3)
Supplement: Supplementary file 2 — Supplementary Information 2. [file 41598_2021_2838_MOESM2_ESM.xlsx]

## Sheet: Sheet1
Supplemental table 1: Summary of DIA results of selected fucosylated glycopeptides in liver disease
Uniprot ID	Protein Name	Gene	Peptide sequence	Glycan composition (after treatment with exoglycosidases) glycan with/out core fucose	m/z precursor non fucosylated	m/z precursor fucosylated	charge (z) precursor	Quantification fragment non-fucosylated	Quantification fragment fucosylated	RT (min)	Intensity Healthy	Intensity ALD	Intensity HBV	Intensity HCV	Intensity NASH	Intensity Healthy	Intensity ALD	Intensity HBV	Intensity HCV	Intensity NASH
											Fucosylated					Non-Fucosylated
P02765	Alpha-2-HS-glycoprotein	AHSG	AALAAFNAQNNGSNFQLEEISR	HexNAc4Hex5Fuc/HexNAc4Hex5	1329.92	1378.6	3	1811.81	1884.83	34.49	1.12421e+06	1.23789e+06	957536	1.25882e+06	1.79483e+06	9.56215e+06	5.29523e+06	5.7111e+06	7.48554e+06	6.89928e+06
Q14624	Inter-alpha-trypsin inhibitor heavy chain H4	ITIH4	AFITNFSMIIDGMTYPGIIK	HexNAc4Hex5Fuc/HexNAc4Hex5	1285.58	1334.27	3	1745.3	1818.33	34.39	222291	336253	224172	240187	348510	3.37099e+06	1.66757e+06	1.75179e+06	1.6372e+06	2.01407e+06
P02790	Hemopexin	HPX	ALPQPQNVTSLLGC(cam)TH	HexNAc4Hex5Fuc/HexNAc4Hex5	1120.16	1168.84	3	1497.17	1570.2	32.22	358863	502479	261154	275639	570738	3.30706e+07	1.58718e+07	1.83401e+07	1.87979e+07	2.61239e+07
P02790	Hemopexin	HPX	ALPQPQNVTSLLGC(cam)TH	HexNAc5Hex6Fuc/HexNAc5Hex6	1241.87	1290.56	3	1679.73	1752.76	32.05	24787.6	21756.9	13979.4	13263.8	25608.4	2.93008e+06	1.22516e+06	1.40359e+06	1.80533e+06	2.20712e+06
P02790	Hemopexin	HPX	ALPQPQNVTSLLGC(cam)TH	HexNAc6Hex7Fuc/HexNAc6Hex7	1363.58	1412.27	3	1862.3	1935.33	31.95	9160.63	10838	6689.2	10635.3	12344.6	153372	54937.9	60716.7	83413.2	111397
P02679	Fibrinogen gamma chain	FGG	DLQSLEDILHQVENK	HexNAc4Hex5Fuc/HexNAc4Hex5	1135.17	1183.85	3	1519.68	1592.71	19.76	46406.1	134156	58168.2	66571.9	125458	1.999e+06	948754	1.4269e+06	1.79123e+06	2.14846e+06
P02751	Fibronectin	FN1	DQC(cam)IVDDITYNVNDTFHK	HexNAc4Hex5Fuc/HexNAc4Hex5	1273.86	1322.55	3	1727.72	1800.75	32.68	15905.5	15056.4	13280	16464.8	26385.1	687523	241115	608744	304650	374592
P02751	Fibronectin	FN1	DQC(cam)IVDDITYNVNDTFHK	HexNAc5Hex6Fuc/HexNAc5Hex6	1395.57	1444.26	3	1910.29	1983.32	32.67	16594.7	16875.3	12020.9	17880.7	23073.3	114831	45174.8	96704.8	56284.6	57963.6
P00450	Ceruloplasmin	CP	EHEGAIYPDNTTDFQR	HexNAc4Hex5Fuc/HexNAc4Hex5	879.611	916.125	4	1050.77	1099.45	19.5	1.0999e+06	1.40097e+06	1.18131e+06	1.23447e+06	1.85693e+06	1.42177e+06	1.00363e+06	1.18727e+06	1.28745e+06	1.42681e+06
P00450	Ceruloplasmin	CP	EHEGAIYPDNTTDFQR	HexNAc5Hex6Fuc/HexNAc5Hex6	970.894	1007.41	4	1172.48	1221.16	19.31	36378.5	51039.9	43231.1	41169.8	76978.6	2.20923e+06	1.25534e+06	1.77196e+06	2.63082e+06	2.20917e+06
P00450	Ceruloplasmin	CP	EHEGAIYPDNTTDFQR	HexNAc6Hex7Fuc/HexNAc6Hex7	1062.18	1098.69	4	1294.19	1342.88	19.12	40618.1	27621.2	46102.9	25268.2	29474.9	134099	77332.3	125214	346788	178497
P00450	Ceruloplasmin	CP	ELHHLQEQNVSNAFLDK	HexNAc4Hex5Fuc/HexNAc4Hex5	911.902	948.416	4	1093.82	1142.51	18.45	65313.6	191406	131598	151692	193211	8.72594e+06	5.26884e+06	5.24514e+06	6.04145e+06	7.9214e+06
P00450	Ceruloplasmin	CP	ELHHLQEQNVSNAFLDK	HexNAc5Hex6Fuc/HexNAc5Hex6	1003.18	1039.7	4	1215.53	1264.22	18.32	166818	500385	397290	430845	489666	853780	537257	510262	866483	964782
P00450	Ceruloplasmin	CP	ELHHLQEQNVSNAFLDK	HexNAc6Hex7Fuc/HexNAc6Hex7	1094.47	1130.98	4	1337.24	1385.93	18.21	6002.83	49231.4	42164.2	48557.3	47069.9	21052.5	33059.2	21952	50322.1	47929
P25311	Zn-alpha2-glycoprotein	AZGP1	FGC(cam)EIENNR	HexNAc5Hex6Fuc/HexNAc5Hex6	1042.74	1091.43	3	1381.04	1454.07	28.13	108709	40864.2	48401.3	53217.6	76527.4	244040	178855	187351	297883	254187
P01011	alpha1-antichymotrypsin	SERPINA3	FNLTETSEAEIHQSFQHLLR	HexNAc5Hex6Fuc/HexNAc5Hex6	1097.73	1134.25	4	1341.6	1390.28	39.42	188343	909450	269867	194958	389338	4.24875e+06	4.38137e+06	3.26432e+06	3.00779e+06	3.61711e+06
P19827	Inter-alpha-trypsin inhibitor heavy chain H1	ITIH1	IC(cam)DLLVANNHFAHFFAPQNLTNMNK	HexNAc4Hex5Fuc/HexNAc4Hex5	911.207	940.418	5	1047.47	1083.99	30.21	111580	84752.7	101154	99968.8	95903.1	47748.9	143807	96545.7	202715	197320
P08603	Complement factor H	CFH	ISEENETTC(cam)YMGK	HexNAc4Hex5Fuc/HexNAc4Hex5	1062.08	1110.77	3	1410.05	1483.08	16.83	108203	200884	286775	70528.5	213901	1.65683e+06	1.18303e+06	1.89655e+06	759706	1.26679e+06
P10909	Clusterin	CLU	LANLTQGEDQYYLR	HexNAc4Hex5Fuc/HexNAc4Hex5	1102.81	1151.5	3	1471.14	1544.17	26.37	140960	194473	170119	186142	208252	2.81589e+06	918271	1.16458e+06	1.14887e+06	1.49384e+06
P10909	Clusterin	CLU	LANLTQGEDQYYLR	HexNAc5Hex6Fuc/HexNAc5Hex6	1224.52	1273.21	3	1654.71	1726.74	26.11	129909	158969	109132	128023	174219	2.42954e+06	595394	917208	1.14112e+06	1.25554e+06
P10909	Clusterin	CLU	LANLTQGEDQYYLR	HexNAc6Hex7Fuc/HexNAc6Hex7	1346.23	1394.92	3	1836.28	1909.31	25.96	10960.7	12733.2	12773.1	12371.5	13707.8	253741	66203.8	107683	145594	162198
P02751	Fibronectin	FN1	LDAPTNLQFVNETDSTVLVR	HexNAc4Hex5Fuc/HexNAc4Hex5	964.438	1000.95	4	1163.87	1212.56	34.4	13116.1	24453	25186.5	21238.6	35355.6	143424	83763.3	66548.7	79468	100231
P01008	Antithrombin-III	SERPINC1	LGAC(cam)NDTLQQLMEVFK	HexNAc4Hex5Fuc/HexNAc4Hex5	1163.84	1212.52	3	1562.68	1635.71	45.74	96815.1	94737	104882	98662.7	70565.7	6.97528e+06	4.88145e+06	7.2156e+06	6.50152e+06	5.89268e+06
P01008	Antithrombin-III	SERPINC1	LGAC(cam)NDTLQQLMEVFK	HexNAc5Hex6Fuc/HexNAc5Hex6	1285.55	1334.23	3	1745.25	1818.28	45.29	14348.9	23864.4	20572.1	21920.3	16437.4	231196	101442	246128	159223	239507
P02747	beta-2-glycoprotein	APOH	LGNWSAMPSC(cam)K	HexNAc4Hex5Fuc/HexNAc4Hex5	958.386	1007.07	3	1254.51	1327.54	22.59	84008.5	100469	38520.7	64417.8	174607	1.01606e+07	4.63767e+06	3.61128e+06	6.6667e+06	1.03226e+07
P02747	beta-2-glycoprotein	APOH	LGNWSAMPSC(cam)K	HexNAc5Hex6Fuc/HexNAc5Hex6	1080.1	1128.78	3	1437.08	1510.1	22.59	38985.4	93065.4	21342.9	51947.8	87519.5	287062	116504	91137	181916	269230
P02747	beta-2-glycoprotein	APOH	LGNWSAMPSC(cam)K	HexNAc6Hex7Fuc/HexNAc6Hex7	1201.81	1250.49	3	1619.64	1692.67	22.35	11509.6	33250.6	16624.8	33242.4	39242.1	47560.4	34279.9	27779.5	88789.7	110469
Q14624	Inter-alpha-trypsin inhibitor heavy chain H4	ITIH4	LPTQNITFQTESSVAEQEAEFQSPK	HexNAc4Hex5Fuc/HexNAc4Hex5	1108.74	1145.25	4	1356.27	1404.96	32.07	94491.9	102663	34267.4	27580.7	29262.4	1.17406e+06	628903	725141	723154	891879
Q14624	Inter-alpha-trypsin inhibitor heavy chain H4	ITIH4	LPTQNITFQTESSVAEQEAEFQSPK	HexNAc5Hex6Fuc/HexNAc5Hex6	1200.02	1236.54	4	1477.98	1526.67	31.87	77934.9	149639	97153.7	57406.4	87521.8	913128	608323	601748	897062	880887
Q14624	Inter-alpha-trypsin inhibitor heavy chain H4	ITIH4	LPTQNITFQTESSVAEQEAEFQSPK	HexNAc6Hex7Fuc/HexNAc6Hex7	1291.31	1327.82	4	1599.69	1648.38	31.72	21470.6	40034.6	65667.7	33666.8	23237.4	61367.5	27607.5	17084.6	32839.9	33033.7
H0YAC1	Plasma kallikrein	KLKB1	LQAPLNYTEFQKPIC(cam)LPSK	HexNAc4Hex5Fuc/HexNAc4Hex5	968.197	1004.71	4	1168.88	1217.57	34.05	178350	44088.9	41627.6	60372.7	137577	1.78494e+06	341085	608843	625579	824867
H0YAC1	Plasma kallikrein	KLKB1	LQAPLNYTEFQKPIC(cam)LPSK	HexNAc5Hex6Fuc/HexNAc5Hex6	1059.48	1095.99	4	1290.59	1339.28	33.85	24745.7	22009.6	32077.1	29112.2	33030.8	410233	145193	197713	335657	310574
P05546	heparin cofactor 2 precursor	SERPIND1	NLSMPLLPADFHK	HexNAc4Hex5Fuc/HexNAc4Hex5	1035.79	1084.48	3	1370.62	1443.65	34.35	369488	260973	91111.1	206418	403239	5.21461e+06	1.39498e+06	1.18213e+06	2.32678e+06	3.07751e+06
P04114	Apolipoprotein B-100	APOB	QVFPGLNYC(cam)TSGAYSNASSTDSASYYPLTGDTR	HexNAc4Hex5Fuc/HexNAc4Hex5	1294.04	1330.56	4	1603.35	1652.03	35.04	4741.32	25888.3	11434.5	22129.8	23838.1	633791	452501	310162	489379	559074
P01008	Antithrombin-III	SERPINC1	SLTFNETYQDISELVYGAK	HexNAc4Hex5Fuc/HexNAc4Hex5	1267.55	1316.24	3	1718.26	1791.29	46.19	29534.9	69845.5	33932.5	26628.3	43869.7	3.38888e+06	1.52326e+06	2.19056e+06	2.09164e+06	2.25982e+06
P02790	Hemopexin	HPX	SWPAVGNC(cam)SSALR	HexNAc4Hex5Fuc/HexNAc4Hex5	1009.75	1058.44	3	1331.56	1404.59	24.22	4.00141e+06	2.85413e+06	2.32999e+06	2.21373e+06	4.1254e+06	1.87251e+07	6.8969e+06	8.87299e+06	8.42923e+06	1.21802e+07
P02790	Hemopexin	HPX	SWPAVGNC(cam)SSALR	HexNAc5Hex6Fuc/HexNAc5Hex6	1131.47	1180.15	3	1514.13	1587.16	23.92	581478	598990	358282	425041	743662	6.86279e+06	2.61684e+06	3.26493e+06	4.19292e+06	4.89362e+06
P02790	Hemopexin	HPX	SWPAVGNC(cam)SSALR	HexNAc6Hex7Fuc/HexNAc6Hex7	1253.18	1301.86	3	1697.69	1769.72	23.78	50194.5	74731	44858.3	61539.2	106539	688750	237586	295193	524572	554298
P02765	Alpha-2-HS-glycoprotein	AHSG	VC(cam)QDC(cam)PLLAPLNDTR	HexNAc4Hex5Fuc/HexNAc4Hex5	1132.15	1180.83	3	1515.15	1588.18	29.71	56974.1	42961.5	40571.3	30153.8	57640.3	949498	547592	593393	645892	826903
P02765	Alpha-2-HS-glycoprotein	AHSG	VC(cam)QDC(cam)PLLAPLNDTR	HexNAc5Hex6Fuc/HexNAc5Hex6	1253.86	1302.54	3	1697.72	1770.75	29.39	146952	368504	157980	242225	327213	4.12346e+06	2.32898e+06	2.37288e+06	4.01969e+06	3.39792e+06
P02765	Alpha-2-HS-glycoprotein	AHSG	VC(cam)QDC(cam)PLLAPLNDTR	HexNAc6Hex7Fuc/HexNAc6Hex7	1375.57	1424.25	3	1880.28	1953.31	29.38	16232.1	51846.2	25500.9	36754.3	45598.3	204442	118042	134993	231901	227352
P02679	Fibrinogen gamma chain	FGG	VDKDLQSLEDILHQVENK	HexNAc4Hex5Fuc/HexNAc4Hex5	937.175	973.69	4	1127.52	1176.21	27.08	79862.3	85159.4	75367.2	163110	150468	370293	125191	168920	200881	229300
E9PGN7	Plasma protease C1 inhibitor	SERPING1	VGQLQLSHNLSLVILVPQNLK	HexNAc4Hex5Fuc/HexNAc4Hex5	1312.65	1361.33	3	1785.91	1858.93	42.36	36021.8	33956.7	40458.4	44536	39867.2	663713	307441	325468	468288	361190
P01023	Alpha-2-macroglobulin	A2M	VSNQTLSLFFTVLQDVPVR	HexNAc4Hex5Fuc/HexNAc4Hex5	1262.59	1311.28	3	1710.82	1783.85	55.74	42311.6	76258.2	119544	152382	112595	133431	273347	417969	811238	594754
P01023	Alpha-2-macroglobulin	A2M	VSNQTLSLFFTVLQDVPVR	HexNAc6Hex7Fuc/HexNAc6Hex7	1384.3	1433	3	1893.38	1966.41	55.23	11499.9	18969.1	25957	42820.3	36898.4	16054.5	11685.4	20261.7	60850.1	35414.8
